# Supplementary material for: Stage-Specific Non-Coding RNA Expression Patterns during In Vitro Human B Cell Differentiation into Antibody Secreting Plasma Cells
Source: Noncoding RNA. 2022 Feb 5;8(1):15. doi: 10.3390/ncrna8010015 (PMC8878715; doi:10.3390/ncrna8010015)
Supplement: Supplementary file 1 [file ncrna-08-00015-s001.zip]

Archive with 3 entries (3 files):
- Supplemental Figures.pdf
- Supplemental Table S1.pdf
- Supplemental Table S2.xlsx
